# Supplementary material for: Rapid P300 brain-computer interface communication with a head-mounted display
Source: Front Neurosci. 2015 Jun 5;9:207. doi: 10.3389/fnins.2015.00207 (PMC4456572; doi:10.3389/fnins.2015.00207)
Supplement: Table S1 — Performance for each participant and for all conditions listed by the number of flash sequences. Online spelling with one flash sequence was only tested for the glasses A condition. [file Table1.XLSX]

## Sheet: Tabelle1
	One flash sequence (online)	One flash sequence (offline)			Two flash sequences (offline)			Three flash sequences (online)
Participant	Glasses A	Glasses A	Monitor	Glasses B	Glasses A	Monitor	Glasses B	Glasses A	Monitor	Glasses B
1	96	86	64	96	93	96	100	96	96	100
2	76	82	57	61	93	75	75	96	82	89
3	71	96	79	96	96	96	100	100	100	100
4	82	64	50	75	86	89	89	89	89	100
5	59	75	50	79	86	82	86	93	93	100
6	35	64	61	64	82	82	79	93	93	93
7	100	93	93	96	100	96	100	100	96	100
8	93	71	61	82	89	86	93	96	93	100
9	59	71	86	64	89	96	89	100	100	96
10	76	96	93	93	100	100	100	100	96	100
11	76	96	86	64	100	93	100	100	100	100
12	18	54	79	68	89	89	100	96	96	100
13	47	61	75	71	82	93	82	93	96	89
14	59	75	57	39	89	71	75	93	82	82
15	70	64	89	100	86	89	100	96	93	100
16	35	64	100	39	71	100	68	93	100	89
17	24	32	79	36	50	89	68	64	93	89
18	82	82	68	93	96	82	96	100	93	100
Mean	64.3333	73.6667	73.7222	73.1111	87.6111	89.1111	88.8889	94.3333	93.9444	95.9444
SD	24.3576	16.8663	15.6987	20.7701	11.9516	8.20967	11.7418	8.2747	5.32996	5.82563
